# Supplementary material for: Electrochemical C−H deuteration of pyridine derivatives with D2O
Source: Nat Commun. 2024 May 7;15:3832. doi: 10.1038/s41467-024-48262-9 (PMC11076510; doi:10.1038/s41467-024-48262-9)
Supplement: Supplementary file 3 — Source Data [file 41467_2024_48262_MOESM3_ESM.xlsx]

## Sheet: Sheet1
1-VII
Charge = -1	Spin Multiplicity = 1
C	2.9778	-0.181415	1.30536
C	1.63607	-0.468912	1.14154
C	0.876569	0.0797219	0.0759459
C	1.57823	0.946834	-0.797011
C	2.92012	1.24079	-0.613589
C	3.64556	0.679979	0.433346
H	3.51352	-0.626014	2.13671
H	1.15427	-1.11726	1.86233
H	1.0364	1.38594	-1.62449
H	3.41119	1.91499	-1.30683
H	4.69447	0.906968	0.570635
C	-0.51024	-0.233617	-0.140455
C	-1.23675	-1.18925	0.567854
C	-2.62215	-1.26049	0.471108
H	-0.722788	-1.8475	1.26269
C	-2.53711	0.718203	-0.911534
C	-3.26296	-0.154368	-0.174102
H	-3.19062	-1.98242	1.04088
H	-2.95218	1.64292	-1.29832
H	-4.31217	0.0531547	0.0165717
N	-1.17509	0.405173	-1.26268
C	-1.08917	-0.40691	-2.48332
H	-0.0479526	-0.730821	-2.58213
H	-1.70824	-1.31423	-2.393
C	-1.49117	0.365955	-3.72944
H	-2.51656	0.732039	-3.62101
H	-0.849017	1.2489	-3.81888
C	-1.39013	-0.472835	-4.99766
H	-0.368401	-0.851048	-5.10015
H	-2.03499	-1.35127	-4.90094
C	-1.77419	0.308329	-6.24829
H	-1.69844	-0.305839	-7.14643
H	-2.80091	0.673137	-6.1763
H	-1.12318	1.17531	-6.37831
18-VII
Charge = -1	Spin Multiplicity = 1
C	-1.46903	1.68192	0.197842
C	-0.465264	2.37456	-0.414172
C	0.884559	1.96084	-0.289166
H	-0.71982	3.183	-1.09612
C	0.0133026	-0.029521	0.765189
C	1.06149	0.621665	0.166548
H	1.67045	2.46122	-0.838891
H	0.0368656	-1.08709	1.00417
N	-1.13115	0.719789	1.22612
H	-2.51917	1.84516	-0.0162299
C	2.3298	-0.0944665	-0.113465
C	2.35709	-1.45656	-0.434204
C	3.55382	0.581133	-0.0599556
C	3.55382	-2.11442	-0.682194
H	1.42384	-2.00074	-0.505705
C	4.75247	-0.0748571	-0.306334
H	3.56043	1.63413	0.193504
C	4.76112	-1.42864	-0.618574
H	3.54247	-3.16777	-0.934583
H	5.68471	0.473914	-0.250527
H	5.69435	-1.94151	-0.812652
C	-0.875815	1.36215	2.52401
H	-0.457291	0.595743	3.18501
H	-0.120293	2.15773	2.42572
C	-2.13866	1.92793	3.15371
H	-2.86786	1.11894	3.27071
H	-2.5879	2.66113	2.47746
C	-1.88033	2.58338	4.50506
H	-1.41713	1.85504	5.17781
H	-1.15399	3.39209	4.381
C	-3.15137	3.13126	5.1426
H	-3.8812	2.33386	5.29754
H	-2.95079	3.59491	6.10931
H	-3.61398	3.88256	4.49915
29-VII
Charge = -1	Spin Multiplicity = 1
C	1.95144	-2.51664	-0.282015
C	0.897776	-1.70846	0.152295
C	1.0297	-0.335078	0.248246
C	2.22785	0.319705	-0.181248
C	3.29225	-0.526043	-0.587166
C	3.15545	-1.9022	-0.630666
H	1.84259	-3.59244	-0.321933
H	-0.0402229	-2.15188	0.471192
C	2.23961	1.73323	-0.2516
H	4.23137	-0.0695242	-0.88403
H	3.99627	-2.50884	-0.949352
C	0.974444	2.37575	-0.183962
C	-0.136236	1.73442	0.264262
H	3.10113	2.24518	-0.661657
H	0.866335	3.38362	-0.577888
H	-1.13106	2.15795	0.210427
N	-0.00381985	0.436934	0.891311
C	0.241677	0.555045	2.33915
H	0.522524	-0.436071	2.70761
H	1.0872	1.23369	2.53406
C	-0.984769	1.03795	3.09601
H	-1.80679	0.336118	2.92036
H	-1.30342	2.00544	2.69761
C	-0.73191	1.17003	4.59307
H	-0.398441	0.206615	4.99057
H	0.0901829	1.87245	4.75897
C	-1.96595	1.63814	5.35446
H	-2.79149	0.935551	5.22349
H	-1.76919	1.72936	6.42332
H	-2.29892	2.61205	4.98978
46-VII
Charge = -1	Spin Multiplicity = 1
C	-0.275939	0.540327	0.244899
C	-1.50631	0.183107	-0.37843
C	-2.71252	0.468774	0.184835
C	-2.68462	1.092	1.49886
C	-1.54263	1.59208	1.99698
H	-1.46338	-0.383701	-1.30391
H	-3.58743	1.12289	2.10045
H	-1.50266	2.07517	2.96997
C	0.961133	-0.0286415	-0.0747908
C	2.16277	0.31572	0.641156
C	3.37142	-0.237321	0.310585
H	2.09321	1.01084	1.46798
C	2.23657	-1.4322	-1.41665
C	3.42912	-1.14444	-0.769698
H	2.24753	-2.13461	-2.24939
H	4.35981	-1.60024	-1.0808
N	-0.325527	1.56402	1.27744
N	1.04757	-0.932412	-1.11467
C	-4.02913	0.107511	-0.43789
H	-4.62616	0.990752	-0.688827
H	-3.88038	-0.461391	-1.35698
H	-4.64124	-0.498103	0.238714
C	4.62235	0.105082	1.0712
H	5.37381	0.535487	0.405508
H	4.41995	0.81852	1.86941
H	5.06375	-0.791315	1.51242
C	0.115818	2.89773	0.858725
H	0.108113	3.54068	1.74704
H	1.15432	2.82304	0.522865
C	-0.724664	3.54238	-0.239573
H	-1.76722	3.59365	0.091333
H	-0.702081	2.89779	-1.12312
C	-0.231303	4.9365	-0.606133
H	0.81506	4.87755	-0.921559
H	-0.24834	5.57285	0.284127
C	-1.06183	5.5801	-1.70982
H	-0.696578	6.57662	-1.96144
H	-1.03516	4.97301	-2.617
H	-2.10599	5.67203	-1.40373
